# Supplementary material for: PARG is essential for Polθ-mediated DNA end-joining by removing repressive poly-ADP-ribose marks
Source: Nat Commun. 2024 Jul 11;15:5822. doi: 10.1038/s41467-024-50158-7 (PMC11236980; doi:10.1038/s41467-024-50158-7)
Supplement: Supplementary file 4 — Supplementary Data 1 [file 41467_2024_50158_MOESM4_ESM.xlsx]

## Sheet: Sheet1
REAGENTS or RESOURCE	SOURCE	IDENTIFIER
Antibodies
Anti- γH2AX	Invitrogen	Cat#:PA5-28007
Anti-FLAG	Invitrogen	Cat#:F7425
Anti-HA	Invitrogen	Cat#:32-6700
Anti-PARP1	Santa Cruz Biotechnology	Cat#:SC-74440
Anti-POLθ	MyBioSource	Cat#:MBS9612322
Anti-PARG	Abcam	Cat#: Ab169639
Anti-PARP1	Santa Cruz Biotechnology	Cat#:SC-80007 AF546
Anti-PAR	Millipore	Cat#:MABC547
Anti-MAR	Millipore Sigma	Cat# MABE 1076
Anti-Actin	Invitrogen	Cat#:MA5-11769
Anti-mouse Alexa Fluor 594	Life Technologies	Cat#:A11062
Anti-rabbit Alexa Fluor 488	Life Technologies	Cat#:A11034
IRDye 800CW	LI-COR	Cat#:926-32210
IRDye 680CW	LI-COR	Cat#:926-68073
Recombinant Proteins
Recombinant Murine SCF	Peprotech	Cat#:250-03
Recombinant Murine IL-6	Peprotech	Cat#:216-16
Recombinant Murine IL-3	Peprotech	Cat#:213-13
PARP1	Sinobiological	Cat#:11040-H08B
P53	Sigma	Cat#:#14-865
Polθ-pol		This study
Polθ-hel		This study
Red- Polθ-pol		This study
PolθΔcen-FLAG		Black et al, 2019
Polθ-cen		Black et al, 2019
FL- Polθ		Black et al, 2019
PARP1 WT		This study
PARP1E988Q		This study
HPF1		This study
PARG cat domain		This study
Chemical Inhibitors
Etoposide	Selleckchem	Cat#:S1225
Olaparib	Selleckchem	Cat#:S1060
AZD5305	Selleckchem	Cat#:S9875
PDD00017273	Sigma	Cat#:SML1781
ART558	Medchem Express	Cat#:HY-141520
Critical Commercial products
Activated DNA	BPS Bioscience	Cat#:80605
2X Laemmli sample buffer	BIO-RAD	Cat#1610737
Mini-PROTEAN TGX Gels (4-15%)	BIO-RAD	Cat#:4561084
IP lysis buffer	Thermo Scientific	Cat#:87787
SurePAGE (4-20%)	GenScript	Cat#:M00655
anti-HA magnetic beads	Pierce	Cat#:88837
DynabeadsTM Protein A	Invitrogen	Cat#:10001D
Pierce magnetic ChIP Kit	Thermo Scientific	Cat#:26157
Lipofectamine 2000	Invitrogen	Cat#:52932
Monolith Protein Labeling	Fisher Scientific	Cat#:NC1561926
SUMOStar protease	LifeSensors	Cat#:SP4110
Poly (ADP-ribose)polymer - PAR	Bio-Techne	Cat#:4336-100-01
Experimental models: Cell lines
RKO	ATCC	Cat#:CRL2577
U2OS		Truong et al, 2013
32D-JAK2(V617F)		Nieborowska-Skorska et al, 2017
32D-FLT3(ITD)		Maifrede et al, 2018
32 BCR-ABL		Vekariya et al, 2022
U2OS HPF1 KO		Thorsten Mosler et al, 2022
293T	ATCC	Cat#:CRL-3216
wild-type, Polq-/- , Parp1-/- and Polq-/-;Parp1-/-		Vekariya et al, 2022
Bacterial strains
XL10- gold ultracompetent E. coli	Agilent Technologies	Cat#:200315
BL21(DE3) competent E. coli	Thermo Fisher Scientific	Cat#: EC0114
shRNA or siRNA
Human PARP1	Dharmacon	TRCN0000007930
Human PARG	Dharmacon	TRCN0000050800
siRNA HPF1	Life technologies	S29883
Constructs and plasmids
pBABE-MMEJ		Black et al, 2019
DPC-TMEJ substrate		Chandramouly et al, 2021
pLenti CMV GFP Puro	Addgene	Cat:#17448
pCDH-EF-FHC-POLQ	Addgene	Cat#:64875
pCBASceI	Addgene	Cat#:26477
pLV-mitoDsRed	Addgene	Cat#:44386
pMIG-mCherry-PARP1		Katherine Sullivan-Reed et al, 2018
pPARP1 FL	Addgene	Cat#:169815
pPARP1 E988Q		This study
6HIS-GFP-TEV-PARG	Gift from John Tainer
pET28a-SMT_hHPF1	Gift from John Pascal
Softwares
Prism GraphPad 9	Graphpad	https://www.graphpad.com/scientific-software/prism/
ImageJ	NIH	https://imagej.nih.gov/ij/
FloJo 10.1	FloJo LLC	https://www.flowjo.com/solutions/ flowjo/downloads
