# Supplementary material for: PARG is essential for Polθ-mediated DNA end-joining by removing repressive poly-ADP-ribose marks
Source: Nat Commun. 2024 Jul 11;15:5822. doi: 10.1038/s41467-024-50158-7 (PMC11236980; doi:10.1038/s41467-024-50158-7)
Supplement: Supplementary file 6 — Source Data [file 41467_2024_50158_MOESM6_ESM.zip]

Archive with 23 entries (22 files):
- Source_data/
- Source_data/451052_2_related_ms_9129728_sgcv7d.pptx
- Source_data/Figure 1 blots.xlsx
- Source_data/Figure 1D.xlsx
- Source_data/Figure 1E.xlsx
- Source_data/Figure 1N.xlsx
- Source_data/Figure 3 blots.xlsx
- Source_data/Figure 3F.xlsx
- Source_data/Figure 3H.xlsx
- Source_data/Figure 3K.xlsx
- Source_data/Figure 4 blots.xlsx
- Source_data/Figure 4A.xlsx
- Source_data/Figure 4B.xlsx
- Source_data/Figure 5 blots.xlsx
- Source_data/Figure 5D.xlsx
- Source_data/Figure 5E.xlsx
- Source_data/Figure 7A.xlsx
- Source_data/Figure 7B.xlsx
- Source_data/Supplemantary figure S1b.xlsx
- Source_data/Supplemenatal figure S3 blots.xlsx
- Source_data/Supplementary figure S4 blots.xlsx
- Source_data/Supplementary figure S6 C.xlsx
- Source_data/Supplementary Figure S6 f.xlsx
