# Supplementary material for: PARG is essential for Polθ-mediated DNA end-joining by removing repressive poly-ADP-ribose marks
Source: Nat Commun. 2024 Jul 11;15:5822. doi: 10.1038/s41467-024-50158-7 (PMC11236980; doi:10.1038/s41467-024-50158-7)
Supplement: Supplementary file 6 — Source Data [file 41467_2024_50158_MOESM6_ESM.zip › Source_data/Figure 1D.xlsx]

## Sheet: Figure 1
	Figure 1D
	Exp1		Polθ-PARP1 foci					Polθ foci						% Polθ-PARP1 foci in Polθ foci
				0 Gy	10 Gy	10 Gy + Ola									0 Gy	10 Gy	10 Gy + Ola
				0	2	1			0	5	9				0	42	11
				0	3	0			0	10	0				0	30	11
				0	1	1			0	3	9				0	33	11
				0	2	0			0	7	0				0	29	11
				1	3	1			5	12	4				20	25	21
				1	4	1			10	12	9				10	33	12
				1	1	0			10	4	0				10	24	12
				0	2	1			0	9	7				0	22	15
				0	3	0			0	8	0				0	36	11
				0	2	0			0	9	0				0	21	14
				0	2	1			0	7	9				0	30	11
				0	4	0			0	13	0				0	31	11
				0	2	0			0	6	0				0	29	24
				2	3	1			10	17	6				20	17	15
				0	4	0			0	13	0				0	31	11
				1	5	1			8	13	6				12.5	41	15
				0	4	2			0	8	18				0	55	11
				2	5	1			20	15	8				10	32	12
				0	3	1			0	7	9				0	41	11
				0	4	0			0	12	0				0	33	9
				1	4	0			8	7	0				12.5	54	15
				0	3	0			0	9	0				0	33	11
				0	4	1			0	12	5				0	33	17
				0	3	0			0	5	0				0	60	16
				0	4	0			0	13	0				0	31	11
				1	5	1			14	15	20				7.14	32	5
				1	2	0			6	6	0				16.66	33	18
				0	3	0			0	5	0				0	57	11
				0	4	1			0	12	4				0	32	25
				0	4	0			0	12	0				0	33	17
			Mean	0.366667	3.16667	0.5			3.03333	9.53333	4.1				3.96	34.4333	13.5
			SD	0.614948	1.11675	0.572351			5.28161	3.67408	5.46683				6.61917	10.368	4.31317
Exp 2
				0	2	1			0	6	33				0	36	3
				0	4	1			0	13	25				0	32	4
				0	4	0			0	13	0				0	32	15
				1	3	0			9	10	0				11.11	32	13
				2	4	0			18	40	0				5.55	10	13
				1	4	1			6	12	50				16.66	33	2
				2	4	0			18	13	0				11	31	13
				1	2	1			10	7	8				10	32	12
				0	3	2			0	9	20				0	35	10
				0	4	1			0	13	9				0	31	11
				1	2	1			10	7	8				10	31	12
				0	5	2			0	16	18				0	32	11
				0	4	1			0	13	9				0	31	11
				0	3	0			0	10	0				0	30	16
				0	4	1			0	13	9				0	31	11
				1	5	0			10	15	0				10	32	12
				2	4	1			18	13	7				0	32	13
				1	3	2			10	9	16				0	32	12
				0	4	1			0	9	9				0	43	11
				0	3	0			0	9	0				0	32	16
				0	2	1			0	5	9				20	42	11
				0	3	0			0	10	0				10	30	11
				0	1	1			0	3	9				10	33	11
				0	2	0			0	7	0				0	29	11
				1	3	1			5	12	4				0	25	21
				1	4	1			10	12	9				0	33	12
				1	1	0			10	4	0				0	24	12
				0	2	1			0	9	7				0	22	15
				0	3	0			0	8	0				0	36	11
				0	2	0			0	9	0				20	21	14
			Mean	0.5	3.13333	0.7			4.46667	10.9667	8.63333				4.47733	30.8333	11.6667
			SD	0.682288	1.07425	0.651259			6.20196	6.35438	11.3972				6.56898	6.05767	3.68906
Exp 3
				0	2	1			0	7	9				0	30	11
				0	4	0			0	13	0				12.5	31	11
				0	2	0			0	6	0				0	29	24
				2	3	1			15	17	6				10	17	15
				0	4	0			0	13	0				0	31	11
				1	5	1			8	13	6				0	41	15
				0	4	2			0	8	18				12.5	55	11
				2	5	1			20	15	8				0	32	12
				0	3	1			0	7	9				0	41	11
				0	4	0			0	12	0				0	33	9
				1	4	0			8	7	0				0	54	15
				0	3	0			0	9	0				7.14	33	11
				0	4	1			0	12	5				16.66	33	17
				0	3	0			0	5	0				0	60	16
				0	4	0			0	13	0				0	31	11
				1	5	1			14	15	20				0	32	5
				1	2	0			6	6	0				0	33	18
				0	3	0			0	5	0				0	57	11
				0	4	1			0	12	4				0	32	25
				0	4	0			0	12	0				11.11	33	17
				0	2	1			0	6	33				5.55	36	3
				0	4	1			0	13	25				16.66	32	4
				0	4	0			0	13	0				11	32	15
				1	3	0			9	10	0				10	32	13
				2	4	0			18	40	0				0	10	13
				1	4	1			6	12	50				0	33	2
				2	4	0			18	13	0				10	31	13
				1	2	1			10	7	8				0	32	12
				0	3	2			0	9	20				0	35	10
				0	4	1			0	13	9				0	31	11
			Mean	0.5	3.53333	0.566667			4.4	11.4333	7.66667				4.104	34.7333	12.4
			SD	0.731083	0.899553	0.626062			6.61555	6.35004	11.8302				5.83846	10.3688	5.13675
