# Supplementary material for: PARG is essential for Polθ-mediated DNA end-joining by removing repressive poly-ADP-ribose marks
Source: Nat Commun. 2024 Jul 11;15:5822. doi: 10.1038/s41467-024-50158-7 (PMC11236980; doi:10.1038/s41467-024-50158-7)
Supplement: Supplementary file 6 — Source Data [file 41467_2024_50158_MOESM6_ESM.zip › Source_data/Figure 1E.xlsx]

## Sheet: Sheet1
Figure 1E				Polθ-PARP1 foci				Polθ foci					% Polθ-PARP1 foci in Polθ foci
Exp1					0 Gy	5 Gy			0 Gy	5 Gy				0 Gy	5 Gy
					2	20			22	30				9	67
					2	23			22	42				9	55
					2	26			22	45				9	58
					2	22			22	41				9	54
					3	18			16	36				19	50
					3	26			12	45				25	58
					3	17			30	35				10	49
					2	15			15	32				13	47
					2	29			22	48				9	61
					2	14			17	30				12	46
					2	23			8	42				26	55
					2	24			22	43				9	56
					2	22			9	41				22	54
					6	10			46	24				13	42
					2	24			22	43				9	56
					6	34			20	52				30	66
					2	25			22	31				9	80
					3	25			9	44				35	57
					2	24			22	36				9	66
					2	26			29	104				7	25
					6	24			46	30				13	79
					2	26			8	260				24	10
					2	26			13	45				15	58
					7	26			27	31				26	85
					2	24			6	96				35	25
					3	25			43	44				7	57
					9	26			56	173				16	15
					2	25			8	30				24	82
					2	25			5	208				40	12
				Mean	3	23.2414			21.4138	60.7241				17	52.5862
				SD	1.87083	4.74082			12.8772	56.8117				9.63995	19.6133
Exp 2
					2	26			13	45				15	58
					2	26			22	144				9	18
					3	25			30	44				10	57
					2	25			15	44				13	57
					4	25			36	44				11	57
					4	25			36	71				11	35
					3	26			20	45				15	58
					4	24			36	43				11	56
					3	25			30	44				10	57
					2	25			15	42				13	60
					2	24			22	43				9	56
					3	24			30	43				10	56
					2	25			22	44				9	57
					2	24			22	43				9	56
					2	23			14	42				14	55
					2	24			22	43				9	56
					3	25			30	44				10	57
					4	25			36	44				11	57
					3	25			30	44				10	57
					2	26			22	38				9	68
					2	25			14	44				14	57
					2	20			22	30				9	67
					2	23			22	42				9	55
					2	26			22	45				9	58
					2	22			22	41				9	54
					3	18			16	36				19	50
					3	26			12	45				25	58
					3	17			30	35				10	49
					2	15			15	32				13	47
					2	29			22	48				9	61
				Mean	2.56667	23.9333			23.3333	46.4				11.4667	54.8
				SD	0.727932	2.92355			7.45253	19.5847				3.54997	8.99195
Exp3					2	14			17	30				12	46
					2	23			8	42				26	55
					2	24			22	43				9	56
					2	22			9	41				22	54
					6	10			46	24				13	42
					2	24			22	43				9	56
					6	34			20	52				30	66
					2	25			22	31				9	80
					3	25			9	44				35	57
					2	24			22	36				9	66
					2	26			29	104				7	25
					6	24			46	30				13	79
					2	26			8	260				24	10
					2	26			13	45				15	58
					7	26			27	31				26	85
					2	24			6	96				35	25
					3	25			43	44				7	57
					9	26			56	173				16	15
					2	25			8	30				24	82
					2	25			5	208				40	12
					2	26			13	45				15	58
					2	26			22	144				9	18
					3	25			30	44				10	57
					2	25			15	44				13	57
					4	25			36	44				11	57
					4	25			36	71				11	35
					3	26			20	45				15	58
					4	24			36	43				11	56
					3	25			30	44				10	57
					2	25			15	42				13	60
					2	24			22	43				9	56
				Mean	3.12903	24.3226			23	65.0323				16.3871	51.4516
				SD	1.82102	3.83308			13.2564	56.2705				9.14942	20.0463
