# Supplementary material for: PARG is essential for Polθ-mediated DNA end-joining by removing repressive poly-ADP-ribose marks
Source: Nat Commun. 2024 Jul 11;15:5822. doi: 10.1038/s41467-024-50158-7 (PMC11236980; doi:10.1038/s41467-024-50158-7)
Supplement: Supplementary file 6 — Source Data [file 41467_2024_50158_MOESM6_ESM.zip › Source_data/Figure 1N.xlsx]

## Sheet: Sheet1
Figure 1 N
				Polθ-PARP1-PAR foci				Polθ-PAR foci				PARP1-PAR foci				Polθ-PAR foci
Exp 1					0 Gy	5 Gy			0 Gy	5 Gy			0 Gy	5 Gy			0 Gy	5 Gy
					0	8			2	12			0	11			2	35
					0	8			2	13			0	10			2	23
					0	8			2	16			0	11			2	26
					0	8			2	12			0	11			2	22
					0	8			0	8			0	9			12	18
					3	8			3	16			0	10			3	26
					1	8			3	7			0	15			3	17
					0	8			0	5			0	11			6	15
					2	8			2	19			0	11			2	29
					0	8			0	4			0	11			5	14
					0	8			2	13			0	11			2	23
					1	9			2	14			1	12			2	24
					1	8			3	12			4	15			15	22
					2	10			0	0			2	13			6	10
					0	8			2	14			0	11			2	24
					0	8			0	24			3	14			6	34
					2	10			2	22			2	13			2	32
					1	9			3	15			1	12			3	25
					0	8			2	24			4	8			2	34
					2	10			0	16			2	13			0	26
					1	9			0	14			1	12			6	24
					0	8			2	16			0	11			2	26
					0	11			3	16			4	18			8	26
					2	10			0	16			2	13			7	26
					0	8			2	14			0	11			2	24
					0	8			0	15			0	7			0	25
					0	8			2	16			0	11			9	26
					0	8			2	15			0	11			2	25
					5	10			2	15			2	13			2	25
					0	8			1	16			0	11			8	26
				Mean	0.766667	8.53333			1.53333	13.9667			0.933333	11.6667			4.16667	24.4
				SD	1.19434	0.899553			1.10589	5.25543			1.36289	2.12267			3.51434	5.61156
Exp 2					0	12			2	19			0	15			2	29
					1	9			3	15			1	12			3	25
					2	10			0	15			2	13			6	25
					0	11			4	15			0	14			4	25
					0	8			4	18			0	11			4	28
					0	8			2	16			0	11			8	26
					2	10			0	14			2	13			4	24
					0	12			3	15			0	15			3	25
					1	9			1	18			1	6			6	28
					2	10			2	14			2	13			2	24
					1	9			3	14			1	12			3	24
					0	8			2	15			0	18			2	25
					2	10			2	14			2	13			2	24
					0	8			2	13			0	11			7	23
					2	10			2	14			2	13			2	24
					1	9			0	15			1	12			3	25
					1	9			0	15			1	12			4	25
					0	11			0	15			0	14			3	25
					0	8			2	26			0	11			2	36
					1	9			7	15			1	12			7	25
					0	8			2	12			0	11			2	35
					0	8			2	13			0	10			2	23
					0	8			2	16			0	11			2	26
					0	8			2	12			0	11			2	22
					0	8			0	8			0	9			12	18
					3	8			3	16			0	10			3	26
					1	8			3	7			0	15			3	17
					0	8			0	5			0	11			6	15
					2	8			2	19			0	11			2	29
					0	8			0	4			0	11			5	14
				Mean	0.733333	9			1.9	14.2333			0.533333	12.0333			3.86667	24.6667
				SD	0.907187	1.25945			1.56139	4.24007			0.776079	2.18905			2.35962	4.64857
Exp 3
					0	8			2	13			0	11			2	23
					1	9			2	14			1	12			2	24
					1	8			3	12			4	15			15	22
					2	10			0	0			2	13			6	10
					0	8			2	14			0	11			2	24
					0	8			0	24			3	14			6	34
					2	10			2	22			2	13			2	32
					1	9			3	15			1	12			3	25
					0	8			2	24			4	8			2	34
					2	10			0	16			2	13			0	26
					1	9			0	14			1	12			6	24
					0	8			2	16			0	11			2	26
					0	11			3	16			4	18			8	26
					2	10			0	16			2	13			7	26
					0	8			2	14			0	11			2	24
					0	8			0	15			0	7			0	25
					0	8			2	16			0	11			9	26
					0	8			2	15			0	11			2	25
					5	10			2	15			2	13			2	25
					0	8			1	16			0	11			8	26
					0	12			2	19			0	15			2	29
					1	9			3	15			1	12			3	25
					2	10			0	15			2	13			6	25
					0	11			4	15			0	14			4	25
					0	8			4	18			0	11			4	28
					0	8			2	16			0	11			8	26
					2	10			0	14			2	13			4	24
					0	12			3	15			0	15			3	25
					1	9			1	18			1	6			6	28
					2	10			2	14			2	13			2	24
				Mean	0.833333	9.16667			1.7	15.5333			1.2	12.1			4.26667	25.5333
				SD	1.14721	1.26173			1.23596	4.0999			1.32353	2.38313			3.21562	4.0999
