# Supplementary material for: PARG is essential for Polθ-mediated DNA end-joining by removing repressive poly-ADP-ribose marks
Source: Nat Commun. 2024 Jul 11;15:5822. doi: 10.1038/s41467-024-50158-7 (PMC11236980; doi:10.1038/s41467-024-50158-7)
Supplement: Supplementary file 6 — Source Data [file 41467_2024_50158_MOESM6_ESM.zip › Source_data/Figure 3F.xlsx]

## Sheet: Sheet1
Figure 3f
Exp 1
			Control
				Mock					MMEJ					MMEJ-Mock						Control	shRNA PARP	shRNA PARG
						dsRED	GFP				dsRED	GFP			dsRED	GFP		GFP/dsRED change	Exp1	0.19999	0.0062	0.0102
					Single +	34	21			Single +	7823	320			7789	299			Exp2	0.0581	0.0237	0.0239
					Double +	51	51			Double +	1624	1624			1573	1573			Exp3	0.1181	0.0205	0.0131
					Total	85	72			Total	9447	1944			9362	1872
														GFP/dsRED	0.199957
			shRNA PARP															GFP/dsRED fold change	Exp1	1	0.0310016	0.0510026
				Mock					MMEJ					MMEJ-Mock					Exp2	1	0.407917	0.41136
						dsRED	GFP				dsRED	GFP			dsRED	GFP			Exp3	1	0.173582	0.110923
					Single +	34	21			Single +	6972	70			6938	49
					Double +	51	51			Double +	45	45			-6	-6
					Total	85	72			Total	7017	115			6932	43
														GFP/dsRED	0.00620312
			shRNA PARG
				Mock					MMEJ					MMEJ-Mock
						dsRED	GFP				dsRED	GFP			dsRED	GFP
					Single +	34	21			Single +	7265	84			7231	63
					Double +	51	51			Double +	62	62			11	11
					Total	85	72			Total	7327	146			7242	74
														GFP/dsRED	0.0102182
Exp 2
		Control
			Mock					MMEJ					MMEJ-Mock
					dsRED	GFP				dsRED	GFP			dsRED	GFP
				Single +	91	36			Single +	8034	187			7943	151
				Double +	32	32			Double +	362	362			330	330
				Total	123	68			Total	8396	549			8273	481
													GFP/dsRED	0.0581409
		shRNA PARP
			Mock					MMEJ					MMEJ-Mock
					dsRED	GFP				dsRED	GFP			dsRED	GFP
				Single +	91	36			Single +	7260	102			7169	66
				Double +	32	32			Double +	139	139			107	107
				Total	123	68			Total	7399	241			7276	173
													GFP/dsRED	0.0237768
		shRNA PARG
			Mock					MMEJ					MMEJ-Mock
					dsRED	GFP				dsRED	GFP			dsRED	GFP
				Single +	91	36			Single +	7435	136			7344	100
				Double +	32	32			Double +	110	110			78	78
				Total	123	68			Total	7545	246			7422	178
													GFP/dsRED	0.0239828
Exp 3		Control
			Mock					MMEJ					MMEJ-Mock
					dsRED	GFP				dsRED	GFP			dsRED	GFP
				Single +	63	39			Single +	6322	116			6259	77
				Double +	85	85			Double +	836	836			751	751
				Total	148	124			Total	7158	952			7010	828
													GFP/dsRED	0.118117
		shRNA PARP																		1	0.173765	0.112339
			Mock					MMEJ					MMEJ-Mock
					dsRED	GFP				dsRED	GFP			dsRED	GFP
				Single +	63	39			Single +	6963	168			6900	129
				Double +	85	85			Double +	1119	119			1034	34
				Total	148	124			Total	8082	287			7934	163
													GFP/dsRED	0.0205445
		shRNA PARG
			Mock					MMEJ					MMEJ-Mock
					dsRED	GFP				dsRED	GFP			dsRED	GFP
				Single +	63	39			Single +	6798	118			6735	79
				Double +	85	85			Double +	95	95			10	10
				Total	148	124			Total	6893	213			6745	89
													GFP/dsRED	0.013195
