# Supplementary material for: PARG is essential for Polθ-mediated DNA end-joining by removing repressive poly-ADP-ribose marks
Source: Nat Commun. 2024 Jul 11;15:5822. doi: 10.1038/s41467-024-50158-7 (PMC11236980; doi:10.1038/s41467-024-50158-7)
Supplement: Supplementary file 6 — Source Data [file 41467_2024_50158_MOESM6_ESM.zip › Source_data/Figure 3H.xlsx]

## Sheet: Sheet1
Figure 3h
Exp 1			Control
				Mock					MMEJ					MMEJ-Mock
						dsRED	GFP				dsRED	GFP			dsRED	GFP					Control	shRNA PARP	shRNA PARG
					Single +	127	73			Single +	4882	205			4755	132			GFP/dsRED change	Exp1	0.204	0.0314	0.0527
					Double +	124	124			Double +	1179	1179			1055	1055				Exp2	0.268	0.019	0.0303
					Total	251	197			Total	6061	1384			5810	1187				Exp3	0.303	0.069	0.052
														GFP/dsRED	0.204303
			PARPi
				Mock					MMEJ					MMEJ-Mock					GFP/dsRED fold change	Exp1	1	0.153922	0.258333
						dsRED	GFP				dsRED	GFP			dsRED	GFP				Exp2	1	0.0708955	0.11306
					Single +	127	73			Single +	4270	65			4143	-8				Exp3	1	0.227723	0.171617
					Double +	124	124			Double +	267	267			143	143
					Total	251	197			Total	4537	332			4286	135
														GFP/dsRED	0.0314979
			PARGi
				Mock					MMEJ					MMEJ-Mock
						dsRED	GFP				dsRED	GFP			dsRED	GFP
					Single +	127	73			Single +	4280	98			4153	25
					Double +	124	124			Double +	329	329			205	205
					Total	251	197			Total	4609	427			4358	230
														GFP/dsRED	0.0527765
Exp 2
		Control
			Mock					MMEJ					MMEJ-Mock
					dsRED	GFP				dsRED	GFP			dsRED	GFP
				Single +	126	58			Single +	2887	137			2761	79
				Double +	48	48			Double +	954	954			906	906
				Total	174	106			Total	3841	1091			3667	985
													GFP/dsRED	0.268612
		PARPi
			Mock					MMEJ					MMEJ-Mock
					dsRED	GFP				dsRED	GFP			dsRED	GFP
				Single +	126	58			Single +	2541	35			2415	-23
				Double +	48	48			Double +	120	120			72	72
				Total	174	106			Total	2661	155			2487	49
													GFP/dsRED	0.0197025
		PARGi
			Mock					MMEJ					MMEJ-Mock
					dsRED	GFP				dsRED	GFP			dsRED	GFP
				Single +	126	58			Single +	2426	22			2300	-36
				Double +	48	48			Double +	157	157			109	109
				Total	174	106			Total	2583	179			2409	73
													GFP/dsRED	0.030303
Exp 3		Control
			Mock					MMEJ					MMEJ-Mock
					dsRED	GFP				dsRED	GFP			dsRED	GFP
				Single +	98	61			Single +	3252	195			3154	134
				Double +	78	78			Double +	1263	1263			1185	1185
				Total	176	139			Total	4515	1458			4339	1319
													GFP/dsRED	0.303987
		PARPi
			Mock					MMEJ					MMEJ-Mock
					dsRED	GFP				dsRED	GFP			dsRED	GFP
				Single +	98	61			Single +	3326	55			3228	-6
				Double +	78	78			Double +	325	325			247	247
				Total	176	139			Total	3651	380			3475	241
													GFP/dsRED	0.0693525
		PARGi
			Mock					MMEJ					MMEJ-Mock
					dsRED	GFP				dsRED	GFP			dsRED	GFP
				Single +	98	61			Single +	2978	43			2880	-18
				Double +	78	78			Double +	258	258			180	180
				Total	176	139			Total	3236	301			3060	162
													GFP/dsRED	0.0529412
