# Supplementary material for: PARG is essential for Polθ-mediated DNA end-joining by removing repressive poly-ADP-ribose marks
Source: Nat Commun. 2024 Jul 11;15:5822. doi: 10.1038/s41467-024-50158-7 (PMC11236980; doi:10.1038/s41467-024-50158-7)
Supplement: Supplementary file 6 — Source Data [file 41467_2024_50158_MOESM6_ESM.zip › Source_data/Figure 3K.xlsx]

## Sheet: Sheet1
Figure 3 K
			γH2AX-Polθ-FLAG-HA foci
					0 min	120 min	120 min	120 min
						DMSO	PARPi	PARGi
Exp1					2	11	5	5
					2	14	5	3
					2	8	5	2
					2	13	5	2
					3	9	6	4
					3	17	6	4
					3	8	6	6
					2	6	5	4
					2	15	5	5
					2	5	5	5
					2	14	5	2
					2	15	5	5
					2	13	5	3
					6	1	9	4
					2	15	5	5
					6	15	9	9
					2	16	5	5
					3	16	6	2
					2	15	5	5
					2	17	5	4
					6	15	9	9
					2	17	5	3
					2	12	5	3
					7	17	3	4
					2	15	5	5
					3	8	6	6
					9	11	1	7
					2	16	2	5
					2	12	1	2
					2	17	5	5
					2	13	5	5
					3	11	4	4
					2	12	5	1
					4	16	2	2
					4	16	3	1
					3	12	6	2
					4	15	4	7
					3	12	6	2
					2	10	2	5
					2	12	4	5
					3	15	3	6
					2	11	4	3
					2	15	3	3
					2	14	2	2
					2	11	2	4
					3	12	6	3
					4	11	7	7
					3	12	6	6
					2	17	5	5
					2	16	5	5
				Mean	2.86	12.92	4.76	4.22
				SD	1.51199	3.44543	1.77925	1.8438
Exp 2
					2	11	5	5
					2	12	5	3
					7	17	3	4
					2	15	5	5
					3	8	6	6
					3	12	6	3
					4	11	7	7
					3	8	6	6
					3	8	6	6
					2	6	5	4
					2	15	5	5
					2	14	5	3
					2	8	5	2
					2	13	5	2
					3	9	6	4
					3	17	6	4
					3	8	6	6
					2	6	5	4
					2	15	5	5
					2	5	5	5
					2	14	5	2
					2	15	5	5
					2	13	5	3
					6	1	9	4
					2	15	5	5
					6	15	9	9
					2	16	5	5
					3	16	6	2
					2	15	5	5
					2	17	5	4
					6	15	9	9
					2	17	5	3
					2	12	5	3
					7	17	3	4
					2	15	5	5
					3	8	6	6
					9	11	1	7
					2	16	2	5
					2	12	1	2
					2	17	5	5
					2	13	5	5
					3	11	4	4
					2	12	5	1
					4	16	2	2
					4	16	3	1
					3	12	6	2
					4	15	4	7
					3	12	6	2
					2	10	2	5
					2	12	4	5
				Mean	2.98	12.48	4.98	4.32
				SD	1.60979	3.71011	1.67198	1.82321
