# Supplementary material for: PARG is essential for Polθ-mediated DNA end-joining by removing repressive poly-ADP-ribose marks
Source: Nat Commun. 2024 Jul 11;15:5822. doi: 10.1038/s41467-024-50158-7 (PMC11236980; doi:10.1038/s41467-024-50158-7)
Supplement: Supplementary file 6 — Source Data [file 41467_2024_50158_MOESM6_ESM.zip › Source_data/Figure 4A.xlsx]

## Sheet: Sheet1
			Figure 4A
				Intensity of foci in nucleus (a.u)
				Polθ-FLAG-HA								PARP1						PARG						PAR
				Time (Min.)	0	20	60	120				0	20	60	120			0	20	60	120			0	20	60	120
					9.351	17.258	18.148	39.151				5.603	7.418	23.577	16.209			9.652	12.979	13.778	34.629			6.214	32.58	33.527	16.576
					7.474	13.339	28.732	24.434				4.981	7.662	20.061	8.718			11.292	11.907	19.864	34.964			6.867	32.557	23.94	14.455
					8.581	13.497	24.313	23.705				3.271	14.476	13.806	9.808			12.308	10.589	17.148	44.084			9.6	21.078	30.961	12.974
					9.016	24.52	28.158	25.86				3.451	12.285	17.154	13.407			9.359	13.239	24	33.271			11.943	29.721	33.734	11.916
					8.06	17.49	24.299	22.255				3.501	9.319	21.938	9.252			19.021	15.058	28.803	38.307			18.725	36.834	31.869	17.618
					7.808	26.699	21.734	32.907				6.054	7.868	17.519	7.865			14.433	12.902	21.934	30.304			13.713	31.099	23.012	13.418
					9.526	24.883	37.623	32.231				4.907	10.146	19.11	10.017			12.959	11.032	21.857	35.085			10.556	28.903	24.439	10.722
					8.159	22.267	17.451	23.507				3.307	6.754	19.853	9.23			13.896	22.854	18.584	39.969			8.664	32.381	38.995	9.606
					7.532	20.872	19.434	16.487				6.193	12.171	20.859	8.401			10.174	18.357	17.509	37.097			12.898	23.859	23.55	14.688
					7.181	25.905	15.478	29.499				4.476	15.403	15.228	8.327			7.238	18.734	22.08	43.779			7.926	18.446	29.611	19.874
					7.202	19.489	19.339	35.527				3.896	21.98	13.878	11.446			7.89	13.382	20.019	45.999			9.198	32.953	36.77	14.182
					8.98	35.401	19.671	38.072				5.946	21.927	16.282	12.673			7.797	14.994	23.928	36.14			7.227	35.957	31.186	17.582
					8.937	22.992	21.564	23.105				3.977	21.93	14.561	14.375			7.099	13.697	26.547	33.769			6.863	39.732	29.791	9.031
					8.068	36.148	41.683	32.835				3.868	11.092	9.979	10.209			5.557	15.914	13.558	24.254			8.157	32.711	33.392	10.252
					8.821	26.565	32.972	21.297				5.377	50.467	20.823	12.111			10.485	15.768	16.646	28.22			7.736	39.484	29.111	11.558
					8.076	25.224	23.503	17.675				5.463	48.727	19.72	9.577			8.59	12.257	31.052	21.513			7.974	52.503	30.814	11.652
					8.808	21.121	19.02	38.323				3.643	40.347	22.58	9.605			8.735	16.518	17.095	29.171			6.802	53.352	36.17	12.071
					8.078	19.292	21.768	41.089				3.856	30.093	31.246	7.013			8.738	12.171	19.793	24.997			9.476	33.591	20.344	10.781
					7.574	27.262	17.248	32.521				3.621	37.258	17.403	9.504			11.121	10.144	14.488	25.156			10.479	46.556	21.514	9.853
					8.948	21.52	23.952	24.885				3.39	27.105	20.88	11.196			7.597	9.717	22.657	30.963			6.256	33.37	32.549	14.539
					6.91	21.591	18.393	31.461				3.834	27.038	22.454	14.899			7.956	15.57	26.456	30.218			7.085	30.638	26.469	9.533
					8.003	20.606	19.677	27.282				3.193	36.506	12.852	8.318			8.813	10.302	17.01	43.459			6.902	31.885	27.365	14.388
					7.482	16.362	14.954	27.123				3.785	43.748	23.793	10.821			8.187	6.707	13.028	34.292			6.2	27.985	28.275	15.774
					7.356	19.195	18.623	17.278				3.263	59.086	17.271	8.026			9.583	10.327	26.696	44.994			6.127	42.485	33.417	14.946
					7.874	15.617	24.857	24.793				3.707	40.123	23.429	14.26			6.916	11.769	11.929	25.428			6.186	29.957	23.121	14.306
					8.727	17.252	26.865	12.821				3.995	28.701	12.994	10.773			6.682	16.404	19.708	50.954			17.805	43.838	17.86	12.45
					6.197	19.871	22.121	11.199				7.766	20.184	21.063	10.634			7.339	21.966	20.552	32.493			6.715	45.753	28.251	19.931
					7.666	27.038	18.508	13.102				6.058	24.084	18.305	11.527			5.815	17.62	16.571	31.797			14.702	39.004	21.6	11.877
					7.829	20.691	22.87	17.123				7.753	24.105	16.406	13.489			6.509	32.713	25.224	38.887			8.382	48.213	26.135	20.021
					6.426	16.448	19.385	12.709				7.945	62.465	26.405	9.21			5.977	11.539	22.473	28.581			13.015	52.974	35.394	11.633
					7.673	18.642	18.939	12.096				6.383	26.404	17.378	8.103			11.661	12.986	17.737	41.689			13.306	37.795	29.98	14.151
					8.406	31.239	21.148	12.15				5.01	23.671	20.967	9.614			8.633	11.616	19.438	40.499			12.344	51.797	27.793	14.708
					7.25	22.052	30.168	9.121				3.693	35.323	23.817	12.972			10.607	12.564	15.518	32.625			12.058	52.224	35.307	10.836
					7.406	23.044	26.673	16.981				3.746	23.954	16.956	10.264			10.353	20.258	22.543	20.153			10.152	51.886	29.804	10.55
					7.232	17.883	15.848	7.257				4.429	43.758	19.586	8.361			9.87	12.872	16.487	28.691			13.977	30.643	17.782	10.609
					6.773	27.489	25.89	20.305				3.175	63.617	23.792	15.741			5.815	11.448	20.919	17.268			16.013	31.091	20.462	11.15
					7.284	31.009	23.312	20.495				6.019	42.574	13.565	12.947			10.211	15.759	15.861	25.381			10.335	37.777	22.892	10.23
					6.354	32.701	19.155	17.331				4.41	44.613	24.092	12.23			12.822	17.815	9.02	23.793			9.516	39.873	15.848	14.337
					5.476	18.514	18.916	8.602				3.825	53.772	20.6	10.848			8.11	28.434	19.832	21.967			8.236	43.374	33.646	11.53
					5.944	22.944	24.473	7.21				3.716	47.249	20.493	9.683			7.505	15.973	24.815	27.011			9.926	41.658	27.145	12.427
				Mean	7.7612	22.5483	22.6716	22.5451				4.61215	29.6351	19.3169	10.7916			9.33262	14.9214	19.8289	32.7963			9.9064	37.4629	28.0956	13.2184
				SD	0.944083	5.56265	5.70848	9.52759				1.34161	16.4186	4.23729	2.32104			2.75139	5.01475	4.80082	7.95149			3.32711	9.06468	5.7444	2.92668
Exp 2
					6.378	33.222	18.593	6.495				8.164	47.396	12.74	9.812			7.574	14.598	13.29	22.881			8.914	55.276	34.963	16.133
					6.202	26.889	15.455	7.095				7.695	29.664	13.979	13.88			4.471	8.216	15.767	22.018			8.719	40.116	27.158	9.26
					5.514	36.808	15.756	7.882				3.967	25.718	16.081	12.516			9.084	9.467	19.411	35.657			9.708	36.827	22.664	11.818
					5.513	24.526	18.946	9.122				4.532	20.193	22.275	8.287			5.104	11.289	19.741	36.863			7.053	31.229	34.495	10.493
					6.397	22.668	25.039	12.361				3.855	29.62	20.538	9.88			7.509	11.619	18.535	41.266			8.61	34.237	25.133	10.707
					6.046	39.682	15.268	5.436				4.328	26.341	16.425	8.074			8.431	14.795	15.064	35.022			12.499	30.817	20.474	10.119
					7.212	29.199	24.163	10.214				4.154	26.496	15.189	10.029			10.659	12.477	22.282	32.725			7.701	28.729	23.331	8.72
					7.019	21.329	17.226	10.282				7.059	27.008	19.635	11.576			9.535	10.406	27.534	21.16			7.867	51.247	22.903	9.203
					5.721	25.449	14.971	6.321				6.316	45	17.743	11.917			11.745	8.742	20.715	43.877			8.056	27.175	31.706	15.113
					7.016	23.77	16.886	9.138				4.159	48.25	16.598	10.317			8.181	8.876	18.837	27.489			9.446	39.545	34.07	11.733
					9.351	17.258	18.148	39.151				5.603	7.418	23.577	16.209			9.652	12.979	13.778	34.629			6.214	32.58	33.527	16.576
					7.474	13.339	28.732	24.434				4.981	7.662	20.061	8.718			11.292	11.907	19.864	34.964			6.867	32.557	23.94	14.455
					8.581	13.497	24.313	23.705				3.271	14.476	13.806	9.808			12.308	10.589	17.148	44.084			9.6	21.078	30.961	12.974
					9.016	24.52	28.158	25.86				3.451	12.285	17.154	13.407			9.359	13.239	24	33.271			11.943	29.721	33.734	11.916
					8.06	17.49	24.299	22.255				3.501	9.319	21.938	9.252			19.021	15.058	28.803	38.307			18.725	36.834	31.869	17.618
					7.808	26.699	21.734	32.907				6.054	7.868	17.519	7.865			14.433	12.902	21.934	30.304			13.713	31.099	23.012	13.418
					9.526	24.883	37.623	32.231				4.907	10.146	19.11	10.017			12.959	11.032	21.857	35.085			10.556	28.903	24.439	10.722
					8.159	22.267	17.451	23.507				3.307	6.754	19.853	9.23			13.896	22.854	18.584	39.969			8.664	32.381	38.995	9.606
					7.532	20.872	19.434	16.487				6.193	12.171	20.859	8.401			10.174	18.357	17.509	37.097			12.898	23.859	23.55	14.688
					7.181	25.905	15.478	29.499				4.476	15.403	15.228	8.327			7.238	18.734	22.08	43.779			7.926	18.446	29.611	19.874
					7.202	19.489	19.339	35.527				3.896	21.98	13.878	11.446			7.89	13.382	20.019	45.999			9.198	32.953	36.77	14.182
					8.98	35.401	19.671	38.072				5.946	21.927	16.282	12.673			7.797	14.994	23.928	36.14			7.227	35.957	31.186	17.582
					8.937	22.992	21.564	23.105				3.977	21.93	14.561	14.375			7.099	13.697	26.547	33.769			6.863	39.732	29.791	9.031
					8.068	36.148	41.683	32.835				3.868	11.092	9.979	10.209			5.557	15.914	13.558	24.254			8.157	32.711	33.392	10.252
					8.821	26.565	32.972	21.297				5.377	50.467	20.823	12.111			10.485	15.768	16.646	28.22			7.736	39.484	29.111	11.558
					8.076	25.224	23.503	17.675				5.463	48.727	19.72	9.577			8.59	12.257	31.052	21.513			7.974	52.503	30.814	11.652
					8.808	21.121	19.02	38.323				3.643	40.347	22.58	9.605			8.735	16.518	17.095	29.171			6.802	53.352	36.17	12.071
					8.078	19.292	21.768	41.089				3.856	30.093	31.246	7.013			8.738	12.171	19.793	24.997			9.476	33.591	20.344	10.781
					7.574	27.262	17.248	32.521				3.621	37.258	17.403	9.504			11.121	10.144	14.488	25.156			10.479	46.556	21.514	9.853
					8.948	21.52	23.952	24.885				3.39	27.105	20.88	11.196			7.597	9.717	22.657	30.963			6.256	33.37	32.549	14.539
					6.91	21.591	18.393	31.461				3.834	27.038	22.454	14.899			7.956	15.57	26.456	30.218			7.085	30.638	26.469	9.533
					8.003	20.606	19.677	27.282				3.193	36.506	12.852	8.318			8.813	10.302	17.01	43.459			6.902	31.885	27.365	14.388
					7.482	16.362	14.954	27.123				3.785	43.748	23.793	10.821			8.187	6.707	13.028	34.292			6.2	27.985	28.275	15.774
					7.356	19.195	18.623	17.278				3.263	59.086	17.271	8.026			9.583	10.327	26.696	44.994			6.127	42.485	33.417	14.946
					7.874	15.617	24.857	24.793				3.707	40.123	23.429	14.26			6.916	11.769	11.929	25.428			6.186	29.957	23.121	14.306
					8.727	17.252	26.865	12.821				3.995	28.701	12.994	10.773			6.682	16.404	19.708	50.954			17.805	43.838	17.86	12.45
					6.197	19.871	22.121	11.199				7.766	20.184	21.063	10.634			7.339	21.966	20.552	32.493			6.715	45.753	28.251	19.931
					7.666	27.038	18.508	13.102				6.058	24.084	18.305	11.527			5.815	17.62	16.571	31.797			14.702	39.004	21.6	11.877
					7.829	20.691	22.87	17.123				7.753	24.105	16.406	13.489			6.509	32.713	25.224	38.887			8.382	48.213	26.135	20.021
					6.426	16.448	19.385	12.709				7.945	62.465	26.405	9.21			5.977	11.539	22.473	28.581			13.015	52.974	35.394	11.633
					7.673	18.642	18.939	12.096				6.383	26.404	17.378	8.103			11.661	12.986	17.737	41.689			13.306	37.795	29.98	14.151
					8.406	31.239	21.148	12.15				5.01	23.671	20.967	9.614			8.633	11.616	19.438	40.499			12.344	51.797	27.793	14.708
					7.25	22.052	30.168	9.121				3.693	35.323	23.817	12.972			10.607	12.564	15.518	32.625			12.058	52.224	35.307	10.836
					7.406	23.044	26.673	16.981				3.746	23.954	16.956	10.264			10.353	20.258	22.543	20.153			10.152	51.886	29.804	10.55
					7.232	17.883	15.848	7.257				4.429	43.758	19.586	8.361			9.87	12.872	16.487	28.691			13.977	30.643	17.782	10.609
					6.773	27.489	25.89	20.305				3.175	63.617	23.792	15.741			5.815	11.448	20.919	17.268			16.013	31.091	20.462	11.15
					7.284	31.009	23.312	20.495				6.019	42.574	13.565	12.947			10.211	15.759	15.861	25.381			10.335	37.777	22.892	10.23
					6.354	32.701	19.155	17.331				4.41	44.613	24.092	12.23			12.822	17.815	9.02	23.793			9.516	39.873	15.848	14.337
					5.476	18.514	18.916	8.602				3.825	53.772	20.6	10.848			8.11	28.434	19.832	21.967			8.236	43.374	33.646	11.53
					5.944	22.944	24.473	7.21				3.716	47.249	20.493	9.683			7.505	15.973	24.815	27.011			9.926	41.658	27.145	12.427
				Mean	7.46932	23.7095	21.7834	19.723				4.7743	30.2218	18.8776	10.759			9.11196	14.1468	19.6867	32.6162			9.69658	37.4743	28.0144	12.8407
				SD	1.06256	6.10885	5.6187	10.2771				1.43842	15.3371	4.08685	2.21635			2.67474	4.84619	4.62652	7.9108			3.06778	9.03418	5.66109	2.9226
