# Supplementary material for: PARG is essential for Polθ-mediated DNA end-joining by removing repressive poly-ADP-ribose marks
Source: Nat Commun. 2024 Jul 11;15:5822. doi: 10.1038/s41467-024-50158-7 (PMC11236980; doi:10.1038/s41467-024-50158-7)
Supplement: Supplementary file 6 — Source Data [file 41467_2024_50158_MOESM6_ESM.zip › Source_data/Figure 4B.xlsx]

## Sheet: Sheet1
Fugure 4 B
			Polθ-FLAG-HA-PARP1 foci/cell						Polθ-FLAG-HA-PAR foci/cell						Polθ-FLAG-HA-PARG foci/cell
Exp1				0	20	60	120			0	20	60	120		0	20	60	120
				0	5	4	1			0	0	1	4		0	5	4	2
				0	4	4	2			0	0	2	4		0	6	4	3
				0	4	3	2			0	0	2	3		0	6	3	2
				0	4	4	1			0	0	1	4		0	6	4	2
				1	6	4	2			1	1	2	4		0	6	4	2
				1	5	4	2			1	1	2	4		1	6	4	2
				1	3	4	3			1	1	3	4		1	5	5	3
				0	4	3	3			0	0	3	3		0	5	4	3
				0	4	3	2			0	0	2	3		0	5	3	2
				0	5	4	3			0	0	3	4		0	4	5	3
				0	4	3	1			0	0	1	3		0	5	5	2
				0	5	5	2			0	0	2	5		0	6	5	2
				0	4	5	1			0	0	1	5		0	5	5	2
				2	4	3	2			1	2	2	3		0	6	5	2
				0	5	4	1			0	0	1	4		0	7	5	1
				1	5	4	3			1	1	3	4		1	6	4	3
				0	6	4	2			0	0	2	4		0	7	4	3
				2	6	5	1			0	1	2	5		0	6	5	2
				0	5	5	1			0	0	1	5		0	6	5	3
				0	5	5	1			0	0	2	5		0	7	5	2
				1	5	5	2			1	1	2	5		1	5	5	1
				0	5	6	3			0	0	3	6		0	6	6	3
				0	6	5	1			0	0	2	5		0	7	5	2
				0	7	5	1			0	0	2	5		0	7	6	2
				0	5	3	1			0	0	2	3		0	6	8	2
				1	6	4	1			0	1	2	4		1	6	4	2
				1	5	5	1			0	1	2	5		1	6	6	3
				0	6	4	1			0	0	1	4		0	8	8	2
				0	5	4	0			0	0	2	4		0	6	7	2
				0	7	5	1			0	0	1	5		0	7	6	2
				0	5	4	1			0	0	2	4		0	7	7	3
				0	6	4	1			0	0	1	4		0	8	5	2
				0	5	4	1			0	0	2	4		0	6	6	2
				1	5	5	2			1	1	2	5		1	7	7	3
				2	5	5	1			0	2	2	5		0	6	5	2
				1	5	4	2			1	1	2	4		1	6	4	2
				2	5	5	1			0	2	2	5		2	4	5	1
				1	5	6	1			1	1	1	6		1	6	6	1
				0	5	4	2			0	0	2	4		0	5	4	2
				0	6	5	1			0	0	2	5		0	6	5	1
				1	6	5	1			1	1	1	5		1	6	5	1
				0	6	4	0			0	0	0	4		0	6	4	2
				0	5	4	0			0	0	2	4		0	6	6	3
				0	5	5	1			0	0	1	5		0	6	5	2
				0	6	5	1			0	0	2	5		0	6	8	1
				1	6	7	1			1	1	2	7		1	6	7	2
				2	5	6	1			0	2	1	6		0	5	6	2
				1	7	5	1			1	1	2	5		1	7	6	2
				0	6	6	1			0	0	1	6		0	6	6	2
				0	5	4	0			0	0	2	4		0	5	4	2
			Mean	0.46	5.18	4.46	1.36			0.24	0.44	1.78	4.46		0.28	5.98	5.2	2.1
			SD	0.676425	0.84973	0.885484	0.776176			0.431419	0.643967	0.648074	0.885484		0.496518	0.844913	1.21218	0.614452
Exp 2				0	5	4	1			0	0	1	4		0	5	4	2
				0	4	4	2			0	0	2	4		0	6	4	3
				0	4	3	2			0	0	2	3		0	6	3	2
				0	4	4	1			0	0	1	4		0	6	4	2
				1	6	4	2			1	1	2	4		0	6	4	2
				1	5	4	2			1	1	2	4		1	6	4	2
				1	3	4	3			1	1	3	4		1	5	5	3
				0	4	3	3			0	0	3	3		0	5	4	3
				0	4	3	2			0	0	2	3		0	5	3	2
				0	5	4	3			0	0	3	4		0	4	5	3
				0	4	3	1			0	0	1	3		0	5	5	2
				0	5	5	2			0	0	2	5		0	6	5	2
				0	4	5	1			0	0	1	5		0	5	5	2
				2	4	3	2			1	2	2	3		0	6	5	2
				0	5	4	1			0	0	1	4		0	7	5	1
				1	5	4	3			1	1	3	4		1	6	4	3
				0	6	4	2			0	0	2	4		0	7	4	3
				2	6	5	1			0	1	2	5		0	6	5	2
				0	5	5	1			0	0	1	5		0	6	5	3
				0	5	5	1			0	0	2	5		0	7	5	2
				1	5	5	2			1	1	2	5		1	5	5	1
				0	5	6	3			0	0	3	6		0	6	6	3
				0	6	5	1			0	0	2	5		0	7	5	2
				0	7	5	1			0	0	2	5		0	7	6	2
				0	5	3	1			0	0	2	3		0	6	8	2
				1	6	4	1			0	1	2	4		1	6	4	2
				1	5	5	1			0	1	2	5		1	6	6	3
				0	6	4	1			0	0	1	4		0	8	8	2
				0	5	4	0			0	0	2	4		0	6	7	2
				0	7	5	1			0	0	1	5		0	7	6	2
				0	5	4	1			0	0	2	4		0	7	7	3
				0	6	4	1			0	0	1	4		0	8	5	2
				0	5	4	1			0	0	2	4		0	6	6	2
				1	5	5	2			1	1	2	5		1	7	7	3
				2	5	5	1			0	2	2	5		0	6	5	2
				1	5	4	2			1	1	2	4		1	6	4	2
				2	5	5	1			0	2	2	5		2	4	5	1
				1	5	6	1			1	1	1	6		1	6	6	1
				0	5	4	2			0	0	2	4		0	5	4	2
				0	6	5	1			0	0	2	5		0	6	5	1
				0	5	4	1			0	0	2	4		0	7	7	3
				0	6	4	1			0	0	1	4		0	8	5	2
				0	5	4	1			0	0	2	4		0	6	6	2
				1	5	5	2			1	1	2	5		1	7	7	3
				2	5	5	1			0	2	2	5		0	6	5	2
				2	5	5	1			0	2	2	5		0	6	5	2
				1	5	4	2			1	1	2	4		1	6	4	2
				2	5	5	1			0	2	2	5		2	4	5	1
				0	5	3	1			0	0	2	3		0	6	8	2
				1	6	4	1			0	1	2	4		1	6	4	2
			Mean	0.54	5.08	4.3	1.46			0.22	0.52	1.88	4.3		0.32	6.04	5.18	2.14
			SD	0.734291	0.778276	0.762648	0.705951			0.418452	0.706818	0.558423	0.762648		0.551066	0.924938	1.22374	0.606428
