# Supplementary material for: PARG is essential for Polθ-mediated DNA end-joining by removing repressive poly-ADP-ribose marks
Source: Nat Commun. 2024 Jul 11;15:5822. doi: 10.1038/s41467-024-50158-7 (PMC11236980; doi:10.1038/s41467-024-50158-7)
Supplement: Supplementary file 6 — Source Data [file 41467_2024_50158_MOESM6_ESM.zip › Source_data/Figure 5D.xlsx]

## Sheet: Sheet1
Figure 5D				No. γH2AX-Polθ-FLAG-HA colaliaztion foci
					U2OS WT						U2OS HPF1 KO
Exp 1						0	20	60	120		0	20	60	120
						0	1	4	5		0	1	6	6
						0	1	4	6		0	1	6	7
						0	1	3	6		0	1	5	7
						0	1	4	6		0	1	6	7
						0	1	4	6		0	1	6	7
						1	1	4	6		1	1	6	7
						1	1	4	5		1	1	6	6
						0	1	3	5		0	1	5	6
						0	1	3	5		0	1	5	6
						0	1	4	4		0	1	6	5
						0	2	3	5		0	2	5	6
						0	2	5	6		0	2	7	7
						0	2	5	5		0	2	7	6
						0	2	3	6		0	2	5	7
						0	1	4	7		0	1	6	8
						1	0	4	6		1	0	6	7
						0	0	4	7		0	0	5	8
						0	1	5	6		0	1	5	7
						0	1	5	6		0	1	4	7
						0	0	5	7		0	0	5	8
						1	2	5	5		1	2	5	6
						0	1	6	6		0	1	5	7
						0	2	5	7		0	2	5	8
						0	0	5	7		0	0	4	8
						0	0	3	6		0	0	4	7
						1	0	4	6		1	0	5	7
						1	0	5	6		1	0	4	7
						0	0	4	8		0	0	6	9
						0	0	4	6		0	0	6	7
						0	0	5	7		0	0	4	8
						0	1	4	7		0	1	5	8
						0	0	4	8		0	0	5	9
						0	1	4	6		0	1	5	7
						1	0	5	7		1	0	6	8
						0	1	5	6		0	1	6	7
						1	0	4	6		1	0	6	7
						2	0	5	4		2	0	6	5
						1	1	6	6		1	1	7	7
						0	1	4	5		0	1	6	6
						0	0	5	6		0	0	6	7
						1	0	5	6		1	0	4	7
						0	0	4	6		0	0	5	7
						0	0	4	6		0	0	6	7
						0	0	5	6		0	0	5	7
						0	0	5	6		0	0	5	7
						1	0	7	6		1	0	6	7
						0	1	6	5		0	1	5	6
						1	1	5	7		1	1	5	8
						0	1	6	6		0	1	5	7
					Mean	0.285714	0.693878	4.46939	6		0.285714	0.693878	5.38776	7
					SD	0.5	0.683255	0.892143	0.841625		0.5	0.683255	0.785714	0.841625
Exp 2						0	1	4	5		0	1	6	6
						0	1	4	5		0	1	6	6
						0	1	4	6		0	1	6	7
						0	1	3	6		0	1	5	7
						0	1	4	6		0	1	6	7
						0	1	4	6		0	1	6	7
						1	1	4	6		1	1	6	7
						1	1	4	5		1	1	6	6
						0	1	3	5		0	1	5	6
						0	1	3	5		0	1	5	6
						0	1	4	4		0	1	6	5
						0	2	3	5		0	2	5	6
						0	2	5	6		0	2	7	7
						0	2	5	5		0	2	7	6
						0	2	3	6		0	2	5	7
						0	1	4	7		0	1	6	8
						1	0	4	6		1	0	6	7
						0	0	4	7		0	0	5	8
						0	1	5	6		0	1	5	7
						0	1	5	6		0	1	4	7
						0	0	5	7		0	0	5	8
						1	2	5	5		1	2	5	6
						0	1	6	6		0	1	5	7
						0	2	5	7		0	2	5	8
						0	0	5	7		0	0	4	8
						0	0	3	6		0	0	4	7
						1	0	4	6		1	0	5	7
						1	0	5	6		1	0	4	7
						0	0	4	8		0	0	6	9
						0	0	4	6		0	0	6	7
						0	0	5	7		0	0	4	8
						0	1	4	7		0	1	5	8
						0	0	4	8		0	0	5	9
						0	1	4	6		0	1	5	7
						1	0	5	7		1	0	6	8
						0	1	5	6		0	1	6	7
						1	0	4	6		1	0	6	7
						2	0	5	4		2	0	6	5
						1	1	6	6		1	1	7	7
						0	1	4	5		0	1	6	6
						0	0	5	6		0	0	6	7
						0	0	5	7		0	0	4	8
						0	0	3	6		0	0	4	7
						1	0	4	6		1	0	5	7
						1	0	5	6		1	0	4	7
						0	0	4	8		0	0	6	9
						1	1	4	6		1	1	6	7
						1	1	4	5		1	1	6	6
						0	1	3	5		0	1	5	6
						0	1	3	5		0	1	5	6
					Mean	0.3	0.72	4.22	5.98		0.3	0.72	5.38	6.98
					SD	0.505076	0.671277	0.789988	0.914509		0.505076	0.671277	0.830294	0.914509
