# Supplementary material for: PARG is essential for Polθ-mediated DNA end-joining by removing repressive poly-ADP-ribose marks
Source: Nat Commun. 2024 Jul 11;15:5822. doi: 10.1038/s41467-024-50158-7 (PMC11236980; doi:10.1038/s41467-024-50158-7)
Supplement: Supplementary file 6 — Source Data [file 41467_2024_50158_MOESM6_ESM.zip › Source_data/Figure 5E.xlsx]

## Sheet: Sheet1
Figure 5E				U2OS WT
					γH2AX-PARP1 colocalization							γH2AX-PARG colocalization
	Exp 1					0	20	60	120				0	20	60	120
						0	7	4	1				0	0	3	6
						0	5	4	2				0	0	2	6
						0	5	3	2				0	0	2	3
						0	6	4	1				0	0	2	4
						1	7	4	2				1	2	2	4
						1	8	4	2				1	2	4	7
						1	9	4	3				1	1	3	7
						0	5	3	3				0	0	4	7
						0	8	3	2				0	0	4	3
						0	7	4	3				0	2	3	8
						0	8	3	1				0	0	2	8
						0	9	5	2				0	2	2	6
						0	10	5	1				0	0	1	6
						2	6	3	2				1	2	2	9
						0	7	4	1				0	0	2	7
						1	6	5	1				1	1	3	6
						0	7	6	3				0	0	2	8
						2	6	7	5				0	1	2	7
						0	8	8	3				0	2	3	9
						0	6	7	2				0	0	2	4
						1	9	8	3				1	1	2	8
						0	7	8	3				0	0	3	6
						0	8	6	2				0	2	3	8
						0	4	7	2				0	0	2	7
						0	6	8	2				0	2	2	9
						1	9	7	2				0	1	2	7
						1	6	8	2				0	1	3	5
						0	7	6	2				0	2	1	6
						0	11	7	3				0	0	2	8
						0	8	6	1				0	2	2	7
						0	9	8	2				0	0	2	9
						0	7	9	3				0	0	2	7
						0	8	8	2				0	0	2	8
						1	9	7	3				1	1	3	4
						2	8	10	2				0	2	2	5
						1	7	9	2				1	1	2	6
						2	8	8	2				0	2	2	7
						1	9	9	2				1	1	2	4
						0	8	7	3				0	0	2	6
						0	9	6	2				0	0	2	8
						1	12	10	3				1	1	3	9
						0	13	7	2				0	0	0	7
						0	7	8	2				0	0	2	9
						0	6	9	2				0	0	2	8
						0	7	8	2				0	0	2	9
						1	9	9	3				1	1	2	10
						2	7	8	4				0	2	3	11
						1	9	7	5				1	1	2	7
						0	6	11	1				0	0	2	8
						0	8	8	0				0	0	2	9
					Mean	0.46	7.62	6.54	2.22				0.24	0.76	2.26	6.94
					SD	0.676425	1.73664	2.14009	0.953832				0.431419	0.846602	0.723089	1.81164
	Exp 2					0	7	4	1				0	0	3	6
						0	5	4	2				0	0	2	6
						0	5	3	2				0	0	2	3
						0	6	4	1				0	0	2	4
						1	7	4	2				1	2	2	4
						1	8	4	2				1	2	4	7
						1	9	4	3				1	1	3	7
						0	5	3	3				0	0	4	7
						0	8	3	2				0	0	4	3
						0	7	4	3				0	2	3	8
						0	8	3	1				0	0	2	8
						0	9	5	2				0	2	2	6
						0	10	5	1				0	0	1	6
						2	6	3	2				1	2	2	9
						0	7	4	1				0	0	2	7
						1	6	5	1				1	1	3	6
						0	7	6	3				0	0	2	8
						2	6	7	5				0	1	2	7
						0	8	8	3				0	2	3	9
						0	6	7	2				0	0	2	4
						1	9	8	3				1	1	2	8
						0	7	8	3				0	0	3	6
						0	8	6	2				0	2	3	8
						0	4	7	2				0	0	2	7
						0	6	8	2				0	2	2	9
						1	9	7	2				0	1	2	7
						1	6	8	2				0	1	3	5
						0	7	6	2				0	2	1	6
						0	11	7	3				0	0	2	8
						0	8	6	1				0	2	2	7
						0	9	8	2				0	0	2	9
						0	7	9	3				0	0	2	7
						0	8	8	2				0	0	2	8
						1	9	7	3				1	1	3	4
						2	8	10	2				0	2	2	5
						1	7	9	2				1	1	2	6
						2	8	8	2				0	2	2	7
						1	9	9	2				1	1	2	4
						0	8	7	3				0	0	2	6
						0	9	6	2				0	0	2	8
						0	8	3	1				0	0	2	8
						0	9	5	2				0	2	2	6
						0	10	5	1				0	0	1	6
						2	6	3	2				1	2	2	9
						0	7	4	1				0	0	2	7
						1	6	5	1				1	1	3	6
						0	7	6	3				0	0	2	8
						2	6	7	5				0	1	2	7
						0	8	8	3				0	2	3	9
						0	6	7	2				0	0	2	4
					mean	0.46	7.4	5.9	2.16				0.22	0.82	2.28	6.6
					SD	0.705951	1.4708	1.98206	0.911603				0.418452	0.873417	0.671277	1.6413
