# Supplementary material for: PARG is essential for Polθ-mediated DNA end-joining by removing repressive poly-ADP-ribose marks
Source: Nat Commun. 2024 Jul 11;15:5822. doi: 10.1038/s41467-024-50158-7 (PMC11236980; doi:10.1038/s41467-024-50158-7)
Supplement: Supplementary file 6 — Source Data [file 41467_2024_50158_MOESM6_ESM.zip › Source_data/Figure 7A.xlsx]

## Sheet: Sheet1
Figure 7A
	Exp1					Exp2						Exp3
		Irradiation	No	Yes	Yes		Irradiation	No	Yes	Yes			Irradiation	No	Yes	Yes
		Time (Min)	0	120	120		Time (Min)	0	120	120			Time (Min)	0	120	120
		ART558	No	No	Yes		ART558	No	No	Yes			ART558	No	No	Yes
			6	135	12			1	116	9				5	78	15
			11	108	15			9	87	5				12	99	6
			5	115	17			4	95	7				3	66	4
		Mean	7.33333	119.333	14.6667			4.66667	99.3333	7				6.66667	81	8.33333
		SD	3.21455	14.0119	2.51661			4.04145	14.9778	2				4.72582	16.7033	5.85947
