# Supplementary material for: PARG is essential for Polθ-mediated DNA end-joining by removing repressive poly-ADP-ribose marks
Source: Nat Commun. 2024 Jul 11;15:5822. doi: 10.1038/s41467-024-50158-7 (PMC11236980; doi:10.1038/s41467-024-50158-7)
Supplement: Supplementary file 6 — Source Data [file 41467_2024_50158_MOESM6_ESM.zip › Source_data/Figure 7B.xlsx]

## Sheet: Sheet1
Figure 7B
	Exp 1									Exp 2
	Irradiation	No	No	No	No	Yes	Yes	Yes		Irradiation	No	No	No	No	Yes	Yes	Yes
	Time (min)	0	20	60	120	20	60	120		Time (min)	0	20	60	120	20	60	120
		6	7	8	9	3	28	116			1	8	1	6	8	50	78
		11	4	9	8	6	24	87			9	4	8	1	5	29	99
		5	9	5	6	7	34	95			4	1	4	7	4	14	66
	Mean	7.33333	6.66667	7.33333	7.66667	5.33333	28.6667	99.3333			4.66667	4.33333	4.33333	4.66667	5.66667	31	81
	SD	3.21455	2.51661	2.08167	1.52753	2.08167	5.03322	14.9778			4.04145	3.51188	3.51188	3.21455	2.08167	18.0831	16.7033
