# Supplementary material for: PARG is essential for Polθ-mediated DNA end-joining by removing repressive poly-ADP-ribose marks
Source: Nat Commun. 2024 Jul 11;15:5822. doi: 10.1038/s41467-024-50158-7 (PMC11236980; doi:10.1038/s41467-024-50158-7)
Supplement: Supplementary file 6 — Source Data [file 41467_2024_50158_MOESM6_ESM.zip › Source_data/Supplemantary figure S1b.xlsx]

## Sheet: Sheet1
Supplementary figure S2
Exp 1					Exp2				Exp3
	- ETO	+ ETO			- ETO	+ ETO				- ETO	+ ETO
	0	2			0	6				0	2
	0	3			1	5				0	4
	0	1			0	5				0	2
	0	2			2	5				2	3
	1	3			2	5				0	4
	1	4			1	6				1	5
	1	1			2	4				0	5
	0	2			1	5				1	5
	0	3			0	5				0	4
	0	2			0	4				0	6
	0	2			1	4				1	4
	0	4			0	5				0	6
	0	2			0	4				0	6
	2	3			0	3				0	6
	0	4			0	4				0	4
	1	5			1	5				1	5
	0	5			2	5				1	6
	1	5			1	5				0	5
	0	4			0	6				0	5
	0	6			0	5				0	6
	1	4			0	2				0	6
	0	6			0	3				1	5
	0	6			0	1				0	5
	0	6			0	2				2	5
	0	4			1	3				2	5
	1	5			1	4				1	6
	1	6			1	1				2	4
	0	5			0	2				1	5
	0	5			0	3				0	5
	0	6			0	2				0	4
Mean	0.333333	3.86667			0.566667	3.96667				0.533333	4.76667
SD	0.546672	1.61316			0.727932	1.44993				0.730297	1.10433
