# Supplementary material for: PARG is essential for Polθ-mediated DNA end-joining by removing repressive poly-ADP-ribose marks
Source: Nat Commun. 2024 Jul 11;15:5822. doi: 10.1038/s41467-024-50158-7 (PMC11236980; doi:10.1038/s41467-024-50158-7)
Supplement: Supplementary file 6 — Source Data [file 41467_2024_50158_MOESM6_ESM.zip › Source_data/Supplementary figure S6 C.xlsx]

## Sheet: Sheet1
					Supplemental figure S6 C
		Exp1
				Wt		Mock					MMEJ					MMEJ-Mock
								dsRED	GFP				dsRED	GFP			dsRED	GFP					Wt	Polq-/-	Parp1-/-	Polq-/-;Parp1-/-
							Single +	201	19			Single +	849	3876			648	3857			GFP/dsRED change	Exp1	1.555	0.04067	0.041	0.019
							Double +	24	24			Double +	5149	5149			5125	5125				Exp2	1.666	0.209459	0.07496	0.166667
							Total	225	43			Total	5998	9025			5773	8982				Exp3	1.52848	0.016484	0.066667	0.019802
																GFP/dsRED	1.55586
				Polq-/-		Mock					MMEJ					MMEJ-Mock					GFP/dsRED fold change	Exp1	1	0.0261543	0.0263666	0.0122186
								dsRED	GFP				dsRED	GFP			dsRED	GFP				Exp2	1	0.125726	0.044994	0.10004
							Single +	54	25			Single +	495	35			441	10				Exp3	1	0.0107846	0.0436165	0.0129553
							Double +	100	100			Double +	77	107			-23	7
							Total	154	125			Total	572	142			418	17
																GFP/dsRED	0.0406699
				Parp1-/-		Mock					MMEJ					MMEJ-Mock
								dsRED	GFP				dsRED	GFP			dsRED	GFP
							Single +	304	94			Single +	2614	174			2310	80
							Double +	43	43			Double +	60	60			17	17
							Total	347	137			Total	2674	234			2327	97
																GFP/dsRED	0.0416846
				Polq-/-;Parp1-/-		Mock					MMEJ					MMEJ-Mock
								dsRED	GFP				dsRED	GFP			dsRED	GFP
							Single +	286	10			Single +	3608	41			3322	31
							Double +	41	41			Double +	75	75			34	34
							Total	327	51			Total	3683	116			3356	65
																GFP/dsRED	0.0193683
		Exp2		Wt		Mock					MMEJ					MMEJ-Mock
								dsRED	GFP				dsRED	GFP			dsRED	GFP
							Single +	272	19			Single +	289	50			17	31
							Double +	17	17			Double +	21	21			4	4
							Total	289	36			Total	310	71			21	35
																GFP/dsRED	1.66667
				Polq-/-		Mock					MMEJ					MMEJ-Mock
								dsRED	GFP				dsRED	GFP			dsRED	GFP
							Single +	231	58			Single +	543	96			312	38
							Double +	34	34			Double +	18	18			-16	-16
							Total	265	92			Total	561	114			296	22
																GFP/dsRED	0.0743243
				Parp1-/-		Mock					MMEJ					MMEJ-Mock
								dsRED	GFP				dsRED	GFP			dsRED	GFP
							Single +	412	43			Single +	1075	96			663	53
							Double +	57	57			Double +	21	21			-36	-36
							Total	469	100			Total	1096	117			627	17
																GFP/dsRED	0.0271132
				Polq-/-;Parp1-/-		Mock					MMEJ					MMEJ-Mock
								dsRED	GFP				dsRED	GFP			dsRED	GFP
							Single +	1200	76			Single +	1240	78			40	2
							Double +	8	8			Double +	9	9			1	1
							Total	1208	84			Total	1249	87			41	3
																GFP/dsRED	0.0731707
		Exp3		Wt		Mock					MMEJ					MMEJ-Mock
								dsRED	GFP				dsRED	GFP			dsRED	GFP
							Single +	617	12			Single +	1035	817			418	805
							Double +	28	28			Double +	360	360			332	332
							Total	645	40			Total	1395	1177			750	1137
																GFP/dsRED	1.516
				Polq-/-		Mock					MMEJ					MMEJ-Mock
								dsRED	GFP				dsRED	GFP			dsRED	GFP
							Single +	10	56			Single +	1222	77			1212	21
							Double +	41	41			Double +	40	40			-1	-1
							Total	51	97			Total	1262	117			1211	20
																GFP/dsRED	0.0165153
				Parp1-/-		Mock					MMEJ					MMEJ-Mock
								dsRED	GFP				dsRED	GFP			dsRED	GFP
							Single +	76	40			Single +	332	77			256	37
							Double +	30	30			Double +	430	430			400	400
							Total	106	70			Total	762	507			656	437
																GFP/dsRED	0.666159
				Polq-/-;Parp1-/-		Mock					MMEJ					MMEJ-Mock
								dsRED	GFP				dsRED	GFP			dsRED	GFP
							Single +	164	41			Single +	1671	126			1507	85
							Double +	113	113			Double +	379	379			266	266
							Total	277	154			Total	2050	505			1773	351
																GFP/dsRED	0.19797
