# Supplementary material for: PARG is essential for Polθ-mediated DNA end-joining by removing repressive poly-ADP-ribose marks
Source: Nat Commun. 2024 Jul 11;15:5822. doi: 10.1038/s41467-024-50158-7 (PMC11236980; doi:10.1038/s41467-024-50158-7)
Supplement: Supplementary file 6 — Source Data [file 41467_2024_50158_MOESM6_ESM.zip › Source_data/Supplementary Figure S6 f.xlsx]

## Sheet: Sheet1
Supplemental figure S6 f
Exp1		Control
			Mock					MMEJ					MMEJ-Mock					GFP/dsRED change
					dsRED	GFP				dsRED	GFP			dsRED	GFP				Control	ART558 (6.5uM)	AZD5305 (1 uM)	ART558 (6.5 uM) + AZD5305 (1 uM)
				Single +	283	4			Single +	1047	34			764	30				0.04302	0.00446	0.00328	0.00597
				Double +	0	0			Double +	3	3			3	3				0.02999	0.00307	0.0172	0.00338
				Total	283	4			Total	1050	37			767	33				0.0284	0.0033	0.0028	0.003
													GFP/dsRED	0.0430248
		ART558 (6.5uM)
			Mock					MMEJ					MMEJ-Mock
					dsRED	GFP				dsRED	GFP			dsRED	GFP
				Single +	283	4			Single +	956	7			673	3			GFP/dsRED fold change
				Double +	0	0			Double +	0	0			0	0				Control	ART558 (6.5uM)	AZD5305 (1 uM)	ART558 (6.5 uM) + AZD5305 (1 uM)
				Total	283	4			Total	956	7			673	3				1	0.103673	0.0762436	0.138773
													GFP/dsRED	0.00445765					1	0.102367	0.573525	0.112704
																			1	0.116197	0.0985915	0.105634
		AZD5305 (1 uM)
			Mock					MMEJ					MMEJ-Mock
					dsRED	GFP				dsRED	GFP			dsRED	GFP
				Single +	283	4			Single +	1197	6			914	2
				Double +	0	0			Double +	1	1			1	1
				Total	283	4			Total	1198	7			915	3
													GFP/dsRED	0.00327869
		ART558 (6.5 uM) + AZD5305 (1 uM)
			Mock					MMEJ					MMEJ-Mock
					dsRED	GFP				dsRED	GFP			dsRED	GFP
				Single +	283	4			Single +	953	8			670	4
				Double +	0	0			Double +	0	0			0	0
				Total	283	4			Total	953	8			670	4
													GFP/dsRED	0.00597015
Exp 2		Control
			Mock					MMEJ					MMEJ-Mock
					dsRED	GFP				dsRED	GFP			dsRED	GFP
				Single +	283	14			Single +	1047	34			764	20
				Double +	0	0			Double +	3	3			3	3
				Total	283	14			Total	1050	37			767	23
													GFP/dsRED	0.029987
		ART558 (6.5uM)
			Mock					MMEJ					MMEJ-Mock
					dsRED	GFP				dsRED	GFP			dsRED	GFP
				Single +	283	14			Single +	1911	17			1628	3
				Double +	0	0			Double +	2	2			2	2
				Total	283	14			Total	1913	19			1630	5
													GFP/dsRED	0.00306748
		AZD5305 (1 uM)
			Mock					MMEJ					MMEJ-Mock
					dsRED	GFP				dsRED	GFP			dsRED	GFP
				Single +	283	14			Single +	1905	36			1622	22
				Double +	0	0			Double +	6	6			6	6
				Total	283	14			Total	1911	42			1628	28
													GFP/dsRED	0.017199
		ART558 (6.5 uM) + AZD5305 (1 uM)
			Mock					MMEJ					MMEJ-Mock
					dsRED	GFP				dsRED	GFP			dsRED	GFP
				Single +	283	14			Single +	1463	16			1180	2
				Double +	0	0			Double +	2	2			2	2
				Total	283	14			Total	1465	18			1182	4
													GFP/dsRED	0.00338409
Exp 3		Control
			Mock					MMEJ					MMEJ-Mock						1	0.12	0.091213	0.12351
					dsRED	GFP				dsRED	GFP			dsRED	GFP
				Single +	135	11			Single +	1047	34			912	23
				Double +	0	0			Double +	3	3			3	3
				Total	135	11			Total	1050	37			915	26
													GFP/dsRED	0.0284153
		ART558 (6.5uM)
			Mock					MMEJ					MMEJ-Mock
					dsRED	GFP				dsRED	GFP			dsRED	GFP
				Single +	135	11			Single +	1911	15			1776	4
				Double +	0	0			Double +	2	2			2	2
				Total	135	11			Total	1913	17			1778	6
													GFP/dsRED	0.00337458
		AZD5305 (1 uM)
			Mock					MMEJ					MMEJ-Mock
					dsRED	GFP				dsRED	GFP			dsRED	GFP
				Single +	135	11			Single +	2234	12			2099	1
				Double +	0	0			Double +	5	5			5	5
				Total	135	11			Total	2239	17			2104	6
													GFP/dsRED	0.00285171
		ART558 (6.5 uM) + AZD5305 (1 uM)
			Mock					MMEJ					MMEJ-Mock
					dsRED	GFP				dsRED	GFP			dsRED	GFP
				Single +	135	11			Single +	1132	12			997	1
				Double +	0	0			Double +	2	2			2	2
				Total	135	11			Total	1134	14			999	3
													GFP/dsRED	0.003003
